# Supplementary material for: Causal effects of various types of physical activities on psychiatric disorders: a Mendelian randomization study
Source: Front Sports Act Living. 2024 Mar 4;6:1331586. doi: 10.3389/fspor.2024.1331586 (PMC10944951; doi:10.3389/fspor.2024.1331586)
Supplement: Supplementary file 1 [file Table1.xls]

## Sheet: 未命名
SNP	effect_allele.outcome	other_allele.outcome	beta.outcome	se.outcome	pval.outcome	outcome	eaf.outcome	id.outcome
rs35225200	C	A	0.0434	0.0282	0.1234	Psychiatric diseases || id:finn-b-F5_PSYCH	0.02139	finn-b-F5_PSYCH
rs11774212	T	C	-0.0093	0.0081	0.2528	Psychiatric diseases || id:finn-b-F5_PSYCH	0.539	finn-b-F5_PSYCH
rs11116540	A	G	0.0065	0.0164	0.694201	Psychiatric diseases || id:finn-b-F5_PSYCH	0.06518	finn-b-F5_PSYCH
rs12203592	T	C	0.0235	0.0244	0.3357	Psychiatric diseases || id:finn-b-F5_PSYCH	0.03073	finn-b-F5_PSYCH
rs62422095	A	T	-0.0092	0.0097	0.3408	Psychiatric diseases || id:finn-b-F5_PSYCH	0.224	finn-b-F5_PSYCH
rs12973258	C	T	0.0004	0.0112	0.9748	Psychiatric diseases || id:finn-b-F5_PSYCH	0.1546	finn-b-F5_PSYCH
rs10225528	G	C	0.0097	0.0103	0.3464	Psychiatric diseases || id:finn-b-F5_PSYCH	0.8059	finn-b-F5_PSYCH
rs2529676	C	A	0.0126	0.0091	0.169	Psychiatric diseases || id:finn-b-F5_PSYCH	0.2697	finn-b-F5_PSYCH
rs11984231	A	G	-0.0086	0.0103	0.4045	Psychiatric diseases || id:finn-b-F5_PSYCH	0.193	finn-b-F5_PSYCH
rs17157586	C	T	0.0129	0.0105	0.2213	Psychiatric diseases || id:finn-b-F5_PSYCH	0.1821	finn-b-F5_PSYCH
rs35683183	A	G	-0.0218	0.0105	0.0377798	Psychiatric diseases || id:finn-b-F5_PSYCH	0.1872	finn-b-F5_PSYCH
rs28522006	G	A	0.01	0.043	0.8162	Psychiatric diseases || id:finn-b-F5_PSYCH	0.009286	finn-b-F5_PSYCH
rs72948529	C	A	0.0189	0.0098	0.0540406	Psychiatric diseases || id:finn-b-F5_PSYCH	0.2198	finn-b-F5_PSYCH
rs2515938	T	C	0.0019	0.0083	0.8228	Psychiatric diseases || id:finn-b-F5_PSYCH	0.3823	finn-b-F5_PSYCH
rs6481128	A	G	-0.003	0.0082	0.7127	Psychiatric diseases || id:finn-b-F5_PSYCH	0.5883	finn-b-F5_PSYCH
rs12571549	A	G	0.0088	0.0143	0.5365	Psychiatric diseases || id:finn-b-F5_PSYCH	0.08764	finn-b-F5_PSYCH
rs19573	A	C	-0.0226	0.0095	0.0175299	Psychiatric diseases || id:finn-b-F5_PSYCH	0.764	finn-b-F5_PSYCH
rs11076320	A	C	0.0008	0.0088	0.9277	Psychiatric diseases || id:finn-b-F5_PSYCH	0.6917	finn-b-F5_PSYCH
rs13022707	A	C	0.0003	0.0093	0.9766	Psychiatric diseases || id:finn-b-F5_PSYCH	0.256	finn-b-F5_PSYCH
rs292026	A	G	0.0013	0.0103	0.8968	Psychiatric diseases || id:finn-b-F5_PSYCH	0.1918	finn-b-F5_PSYCH
rs4848265	C	G	-0.0025	0.0122	0.8367	Psychiatric diseases || id:finn-b-F5_PSYCH	0.1276	finn-b-F5_PSYCH
rs10200379	A	C	-0.0174	0.0081	0.0322701	Psychiatric diseases || id:finn-b-F5_PSYCH	0.4929	finn-b-F5_PSYCH
rs12507369	C	A	0.0031	0.0083	0.709601	Psychiatric diseases || id:finn-b-F5_PSYCH	0.3914	finn-b-F5_PSYCH
rs62396185	C	G	0.024	0.0083	0.00396798	Psychiatric diseases || id:finn-b-F5_PSYCH	0.4031	finn-b-F5_PSYCH
rs55773130	C	T	-0.0142	0.0091	0.1177	Psychiatric diseases || id:finn-b-F5_PSYCH	0.2746	finn-b-F5_PSYCH
rs79313673	C	T	-0.015	0.0107	0.1637	Psychiatric diseases || id:finn-b-F5_PSYCH	0.1722	finn-b-F5_PSYCH
rs11989077	A	G	-0.0146	0.0111	0.1883	Psychiatric diseases || id:finn-b-F5_PSYCH	0.1589	finn-b-F5_PSYCH
rs2120270	G	A	-0.0151	0.009	0.0930208	Psychiatric diseases || id:finn-b-F5_PSYCH	0.29	finn-b-F5_PSYCH
rs7615206	C	T	0.0218	0.0086	0.01148	Psychiatric diseases || id:finn-b-F5_PSYCH	0.329	finn-b-F5_PSYCH
rs3791034	G	A	0	0.0085	0.9957	Psychiatric diseases || id:finn-b-F5_PSYCH	0.3492	finn-b-F5_PSYCH
rs6751655	G	A	0.0036	0.0138	0.7941	Psychiatric diseases || id:finn-b-F5_PSYCH	0.09584	finn-b-F5_PSYCH
rs674094	C	A	-0.0156	0.0084	0.06485	Psychiatric diseases || id:finn-b-F5_PSYCH	0.6428	finn-b-F5_PSYCH
rs2661990	C	A	-0.0117	0.0089	0.1877	Psychiatric diseases || id:finn-b-F5_PSYCH	0.2957	finn-b-F5_PSYCH
rs1691471	T	C	0.0023	0.0091	0.7988	Psychiatric diseases || id:finn-b-F5_PSYCH	0.2738	finn-b-F5_PSYCH
rs11124954	G	C	0.0182	0.0086	0.0353704	Psychiatric diseases || id:finn-b-F5_PSYCH	0.6702	finn-b-F5_PSYCH
rs34713525	A	G	-0.0005	0.0088	0.9572	Psychiatric diseases || id:finn-b-F5_PSYCH	0.3079	finn-b-F5_PSYCH
rs1530654	T	G	-0.0005	0.0082	0.947	Psychiatric diseases || id:finn-b-F5_PSYCH	0.4348	finn-b-F5_PSYCH
rs62062137	A	G	-0.0353	0.0149	0.0180198	Psychiatric diseases || id:finn-b-F5_PSYCH	0.08185	finn-b-F5_PSYCH
rs551243	C	G	-0.0023	0.0082	0.779701	Psychiatric diseases || id:finn-b-F5_PSYCH	0.4427	finn-b-F5_PSYCH
rs62523388	A	C	-0.0039	0.0092	0.672201	Psychiatric diseases || id:finn-b-F5_PSYCH	0.263	finn-b-F5_PSYCH
rs35626515	A	C	-0.0042	0.0081	0.6006	Psychiatric diseases || id:finn-b-F5_PSYCH	0.4642	finn-b-F5_PSYCH
rs10135971	A	G	0.0069	0.0086	0.4184	Psychiatric diseases || id:finn-b-F5_PSYCH	0.3365	finn-b-F5_PSYCH
rs169413	A	G	0.0026	0.0092	0.7792	Psychiatric diseases || id:finn-b-F5_PSYCH	0.2626	finn-b-F5_PSYCH
rs2529287	T	C	0.0156	0.0097	0.109	Psychiatric diseases || id:finn-b-F5_PSYCH	0.2409	finn-b-F5_PSYCH
